# Supplementary material for: Monocyte-regulated interleukin 12 production drives clearance of Staphylococcus aureus
Source: PLoS Pathog. 2024 Oct 17;20(10):e1012648. doi: 10.1371/journal.ppat.1012648 (PMC11521269; doi:10.1371/journal.ppat.1012648)
Supplement: S1 Data — (XLSX) [file ppat.1012648.s005.xlsx]

## Sheet: FIg. 1A&B
Data Supplement S1. All original values used to generate graphical data.
		4h		24h		48h
		WT	CCR2-DTR	WT	CCR2-DTR	WT	CCR2-DTR
		40000	60000	3000	9400	10	200
			120000	1900	10400	10	700
			220000	300	6800	10	2300
		140000		1300	60000	10
		120000		5200	20000
				200	28000	10	100
		100000		200	6900	10	100
		280000		100	9900	100	100
		40000		100	4100	10
		100000			100	10
					1700
		180000			1700
		120000		3200	5900
			260000		3000
			80000		2500
		200000			900
		180000		6400	3300
		120000		900	13000
			240000		4000
				600	1300
		80000		300
		260000
		300000
			460000	500
				200
				400
				100
				5900
				3000
				4100
				6900
				100
				3700

## Sheet: Fig. 1C&D
			4h		24h		48h
			WT	CCR2-DTR	WT	CCR2-DTR	WT	CCR2-DTR
			22000000	14000000	300000	1180000	10	8000
				38000000	220000	960000	10	18000
				32000000	140000	1780000	10	48000
			20000000		140000	3180000	10
			10000000		400000	2060000
					32000	2380000	600	5900
			24000000		28000	260000	8000	2900
			22000000		8000	180000	3000	6100
			10000000		80000	320000	1200
			14000000			16000	700
						240000
			18000000			140000
			20000000		300000	260000
				20000000		240000
				10000000		280000
			12000000			200000
			22000000		320000	520000
			12000000		100000	880000
				22000000		240000
					200000	140000
			12000000		72000
			22000000
			14000000
				26000000	50000
					36000
					320000
					26000
					60000
					240000
					220000
					120000
					60000
					100000

## Sheet: FIg. 1E&F
			4h		24h		48h
			WT	CCR2-DTR	WT	CCR2-DTR	WT	CCR2-DTR
			48596.4	4029.87	108817	3931.17	50.5771	959.349
			49024.9	12264.8	130228	14051.5	1784.59	1319.48
			31003	17426.8	83073.8	3591.88	1318.83	2349.43
					81408.6	5247.01	1787.79
			24371.2		129320	4094.59
			21896.8		176895	6087.62	381.055	4092.41
			23332		239006	13806.2	1393.64	6559.82
			22030		116585	6534.69	1809.51	2399.43
			24747.8		165701	4342.41
						16314.1
						6221.09
			13507.7			11915.2
			9671.53
				3126.14
				2995.75
			7950.13
			6719.09
			9838.07
				2187.64
			15241.6
			7717.56
			9045.99
				4377.71

## Sheet: FIg. 2B
				WT	CCR2
				221.032	24.1328
				219.392	726.682
				81.5618	352.572
				641.085	272.719
				1218.38	1183.93
				1287.03	1168.34
				938.349	882.287
				1319.57	346.829
				1774.35	433.52
				1277.18	417.932
					922.214
					451.843

## Sheet: Fig. 3A
				WT1	WT2	WT3	WT4	WT5	WT6	WT7	CCR2 DTR 1	CCR2 DTR 2	CCR2 DTR 3	CCR2 DTR 4	CCR2 DTR 5	CCR2 DTR 6	CCR2 DTR 7
			Eotaxin	4.69	4.67	2.37	6.89	18.72	6.76	15.3	10.08	9.61	7.05	29.19	5.6	18.51	11.92
			G-CSF	242.72	1405.03	118.97	1841.29	1084.78	692.62	1212.14	1127.62	1124.3	1345.7	602.6	230.47	315.63	1388.07
			GM-CSF	90.39	353.57	16.58	462.03	349.76	179.96	125.35	459.94	229.97	333.91	177.29	35.46	67.71	490.01
			IFN-γ	1.19	2.45	0.88	2.68	4.12	2.29	2.84	2.13	2.29	2.21	2.96	1.62	1.58	4.89
			IL-1α	53.45	116.89	47.56	119.04	127.2	86.69	94.96	59.21	64.07	68.07	62.46	43.71	47.56	167.72
			IL-1β	36.83	193.25	33.27	211.99	311.73	131.85	218.99	115.15	128.45	121.12	82.28	27.55	36.47	406.87
			IL-2	1.09	2.61	1.27	2.43	1.71	1.71	1.89	1.71	2.43	1.98	1.09	0.82	0.91	2.16
			IL-3	1	2.66	1.1	1.82	1.92	1.32	1.75	1.27	2.11	1.73	5.27	1.2	2.25	3.14
			IL-4	0.13	0.33	0.14	0.24	0.23	0.17	0.24	0.2	0.27	0.19	0.32	0.2	0.17	0.31
			IL-5	0.12	0.65	0	0.38	2.66	1.32	0.98	0.12	0.79	0.43	1.51	0.65	0.56	1.73
			IL-6	2055.07	2500.89	188.58	2371.21	4779.37	1261.02	2237.02	2443.09	1883.58	2466.25	1185.63	760.05	599.02	4781.46
			IL-7	1.14	3.77	2.97	3.89	2.4	2.63	2.51	2.4	2.28	4.12	3.66	2.06	3.89	4.57
			IL-9	13.72	16.93	9.61	15.87	14.26	14.53	13.18	11.27	15.06	15.33	10.44	7.67	8.5	17.98
			IL-10	2.12	5.16	2.33	4.34	4.81	3.09	3.65	2.33	5.53	3.65	7.56	3.09	4.1	6.27
			IL-12p40	1.09	5.77	1.54	2.91	2.57	1.54	1.77	1.32	3.26	2.68	5.04	1.77	2.68	5.04
			IL-12p70	2.66	8.22	2.66	8.22	5.81	4.54	7.21	4.14	7.21	4.54	9.32	2.66	3.02	11.12
			IL-13	2	2.48	0.78	2.36	3.78	2.18	2.76	1.9	2.05	2.61	1.86	1.26	1.36	4.09
			IL-15	2.59	11.48	4.31	7.41	7.86	4.31	4.31	1.74	5.19	6.96	8.76	4.31	7.86	6.07
			IL-17	21.83	4.11	2.05	5.4	5.22	8.61	9.01	1.63	4.19	2.56	10.56	15.93	24.69	12.46
			IP-10	30.12	29.21	8.42	17.21	58.99	22.72	39.36	56.41	29.73	23.41	40.02	17.5	29.46	34.56
			KC (CXCL1)	2172.72	5600.83	1512.52	5425.7	3681.99	2733.88	3718.36	3667.79	3382.65	4239	3207.81	1974.96	2497.15	7462.44
			LIF	7.53	13.4	2.11	18.71	8.97	7.84	7.45	7.62	8.83	9.87	6.45	2.24	2.68	11.35
			LIX (CXCL5)	0	97.37	0	86.7	121.09	0	21.5	0	0	79.88	0	0	4.74	145.05
			MCP-1	34.01	74.32	19.87	55.61	118.78	40.36	67.53	62.37	83.82	44.52	189.09	31.87	115.97	126.99
			M-CSF	27.17	155.41	66.11	109.61	356.1	179.66	387.11	80.07	135.9	64.18	283.7	176.06	226.37	627.38
			MIG (CXCL9)	0.62	1.39	0.35	0.97	1.91	1.09	1.96	2.66	2.58	1.19	3.39	1.14	3.25	2.03
			MIP-1α	300.26	570.89	105.9	488.66	562.28	481.78	499.76	489.69	299.99	336.71	397.72	249.77	202.52	885.31
			MIP-1β	397.64	452.62	78.85	312.39	412.06	350.49	460.87	365.57	216.05	272.86	377.61	239.88	122.82	629
			MIP-2	6202.32	9294.35	2313.48	9835.57	9105.72	7261.65	7779.83	8700.09	6169.45	8199.17	7247.23	4591.89	6035.04	10824
			RANTES (CCL5)	5.24	6.33	3.66	6.38	5.95	5.37	5.42	5.15	4.77	5.37	5.49	4.33	4.83	6.33
			TNF-α	327.91	477.45	198.88	592.49	373.6	411.37	444.32	538.47	346.49	450.35	479.93	376.92	341.42	845.89
			VEGF	11.06	15.22	4.68	14.24	11.74	15.11	16.94	15.35	10.34	12.59	14.51	6.27	8.92	25.79

## Sheet: Fig. 3B
	CXCL9			IL-13
	WT 4h	CCR2 4h		WT 4h	CCR2 4h
	0.62	2.66		2	4.14
	1.39	2.58		2.48	7.21
	0.35	1.19		0.78	4.54
	0.97	3.39		2.36	9.32
	1.91	1.14		3.78	2.66
	1.09	3.25		2.18	3.02
	1.96	2.03		2.76	11.12

## Sheet: Fig. 3C
				WT1	WT2	WT3	WT4	WT5	WT6	WT7	WT8	CCR2 DTR 1	CCR2 DTR 2	CCR2 DTR 3	CCR2 DTR 4	CCR2 DTR 5	CCR2 DTR 6	CCR2 DTR 7	CCR2 DTR 8
			Eotaxin	44.25	107.57	43.1	27.92	44.25	13.8	21.34	33.27	70.42	174.62	262.44	231.62	95.31	28.09	13.69	8.14
			G-CSF	11520	13315.9	10734.9	11701.5	7509.9	7476.59	10175.8	10416	13830.4	14006	12880.2	13533	11750.9	8389.9	11391	7913.23
			GM-CSF	17.88	51.69	14.96	5.83	4.95	7.92	3.44	3.44	99.93	69.97	108.17	198.45	35.7		246.19	11.68
			IFN-γ	1035.66	109.93	34.99	8.33	186.06	6.96	4.18	2.35	0.57	0.78	2.49	1.5	0.35	0.5	0	0
			IL-1α	12.44	37.63	30.6	28.8	34.14	25.14	26.06	5.2	24.21	35.02	37.63	79.39	61.55	34.14	33.7	25.14
			IL-1β	85.15	158.66	86.56	41.9	30.77	19.45	14.61	24.27	66.63	72.01	137.32	157.89	102.27	21.88	48.73	10.31
			IL-2	0.34	0.79	1.78	0.49	1.17	0.26	0.49	0.41	0.79	0.64	1.1	0.18	1.25	0.49	0	0.03
			IL-3	0.73	0.39	0.18	0.03	0	0.27	0	0	0.3	1.25	0.61	0.64	0.21	0	0.15	0.09
			IL-4	0.2	0.24	0.25	0.33	0.27	0.42	0.3	0.18	0.19	0.2	0.19	0.24	0.21	0.22	0.29	0.19
			IL-5	13.67	11.74	15.55	1.43	4.19	2.53	2.55	2.5	2.1	3.05	1.87	0.89	2.04	2.61	0.8	0.38
			IL-6	8986.54	10148.1	6539.6	1636.37	1942.53	1828.19	1667.94	3714.17	9265.61	8436.11	9657.03	9579.28	7230.46	1422.07	3764.49	1616.92
			IL-7	0.18	0.18	0	0	0	0	0	0	0.41	0.18	0.87	0.18	0	0	0	0
			IL-9	8.8	8.45	8.45	11.57	18.34	3.9	8.8	7.4	8.8	8.1	6	9.49	7.75	6.7	7.75	7.4
			IL-10	3.28	3.58	5.13	1.22	1.94	0	0.64	0	3.58	2.98	2.68	3.58	0.64	0	1.51	0.5
			IL-12p40	11.18	8.45	15.56	5.86	14.12	1.44	7.98	1.44	0.24	1.04	0.24	0.24	0	0	0	0
			IL-12p70	15.24	30.95	57.55	11.12	72.2	6.86	14.56	7.58	2.34	3.89	3.89	4.65	0.21	0	0	0
			IL-13	0	0	0	4.81	3.01	3.91	0	1.89	0.76	0.54	0	0	0	0	0	0
			IL-15	0.88	10.17	9.01	0	2.62	0	2.04	0	9.01	5.52	4.36	5.52	0	2.62	2.04	0
			IL-17	100.78	334.07	222.37	57.19	27.22	19.61	26.75	89.62	27.12	26.9	66.12	131.71	47.05	10.76	43.71	17.81
			IP-10	1215.1	1256.69	730.16	1040.08	1658.93	1043.69	1265.38	595.68	91.03	164	224	249.43	134.04	406.21	100.97	74.4
			KC (CXCL1)	108.45	417.76	171.61	165.16	58.46	160.78	88.27	128.8	332.87	478.28	703.39	1852.21	240.53	124.7	216.63	56.16
			LIF	188.78	207.17	178.35	80.3	132.95	78.56	61.67	52.73	83.04	87.63	98.08	93.64	117.77	44.7	93.88	34.37
			LIX (CXCL5)	0	0	0	0	0	0	0	0	0	0	0	0	0	0	0	0
			MCP-1	845.76	794.34	939.35	134.56	223.67	38.46	55.85	40.54	731.13	948.76	1178.76	1917.73	917.02	30.13	557.41	238.29
			M-CSF	54.21	109.97	170.61	119.1	104.43	91.87	34.63	33.03	46.82	112.41	90.84	206.18	135.82	28.36	87.14	212.12
			MIG (CXCL9)	723.98	763.2	923.07	859.15	1447.6	403.57	904.39	248.91	99.56	173.58	130.98	153.5	188.84	245.04	148.43	118.72
			MIP-1α	636.45	690.2	995.9	554.91	556.01	297.85	313.39	304.07	407.47	325.09	464.28	503.04	385.14	227.5	421	255.39
			MIP-1β	1262.72	1467.11	3117.33	828.38	637.89	317.73	427.13	340.78	603.49	254.01	636.84	587.61	304.25	239.48	666.57	226.1
			MIP-2	1044.4	2364.63	975.09	447.72	324.89	463.43	241.24	420.43	1229.82	1281.77	3407.99	6400.38	2294.19	333.22	986.29	158.65
			RANTES (CCL5)	18.21	33.37	57.83	13.63	27.82	20.26	24.17	10.58	4.31	3.53	3.67	3.73	5.56	14.49	10.15	7.22
			TNF-α	207.12	326.01	323.6	235.8	408.65	247.87	137.49	233.47	253.85	190.23	365.9	519.6	242.31	243.2	318.52	281.59
			VEGF	158.21	168.37	203.99	100.4	113.38	82.72	74.07	83.81	136.8	127.51	121.53	180.26	179.07	70.88	151.47	91.66

## Sheet: Fig. 3D
	GM-CSF			IFN-g			IL-5			IL-12 p70			IL-12p40			CXCL10			CXCL9			RANTES
	WT 24h	CCR2 24h		WT 24h	CCR2 24h		WT 24h	CCR2 24h		WT 24h	CCR2 24h		WT 24h	CCR2 24h		WT 24h	CCR2 24h		WT 24h	CCR2 24h		WT 24h	CCR2 24h
	17.88	99.93		1035.66	0.57		13.67	2.1		15.24	2.34		11.18	0.24		1215.1	91.03		723.98	99.56		18.21	4.31
	51.69	69.97		109.93	0.78		11.74	3.05		30.95	3.89		8.45	1.04		1256.69	164		763.2	173.58		33.37	3.53
	14.96	108.17		34.99	2.49		15.55	1.87		57.55	3.89		15.56	0.24		730.16	224		923.07	130.98		57.83	3.67
	5.83	198.45		8.33	1.5		1.43	0.89		11.12	4.65		5.86	0.24		1040.08	249.43		859.15	153.5		13.63	3.73
	4.95	35.7		186.06	0.35		4.19	2.04		72.2	0.21		14.12	0		1658.93	134.04		1447.6	188.84		27.82	5.56
	7.92	0		6.96	0.5		2.53	2.61		6.86	0		1.44	0		1043.69	406.21		403.57	245.04		20.26	14.49
	3.44	246.19		4.18	0		2.55	0.8		14.56	0		7.98	0		1265.38	100.97		904.39	148.43		24.17	10.15
	3.44	11.68		2.35	0		2.5	0.38		7.58	0		1.44	0		595.68	74.4		248.91	118.72		10.58	7.22

## Sheet: Fig. 4A
		AM	NK	Neutrophils	Eosinophils	Ly6C+ monocytes	Ly6C- monocytes	CD4 T cells	CD8 T cells
		50	48.5	1.88	14	2.24	13.5	0.44	2.58
		50	67.1	3.35	14.3	4.29	25.7	1.06	1.85
		18.2	46.7	1	2.38	2.08	4.11	1.41	0
		27.8	15.8	0.98	5.92	1.22	4.76	2.56	3.12
		7.14	4.91	0.84	4.13	0.63	1.01	1.33	2.11
		6.02	16.7	1.04		0	0	34.6	32.6
		4.76	34.8	0.5		0	14.8	10.1	17
		1.38	57.1	0		4.35	10.7	5.63	32.7

## Sheet: Fig. 4B
		WT	CCR2
		48.3	4.67
		68.6	7.14
		50	11.1
		16.7	1.25
		4.87	2.04

[truncated: 26 more sheets: Fig. 4D, Fig. 4E, Fig. 4F, Fig. 4G, Fig. 4H, Fig. 4I, Fig. 4J, Fig. 5A, Fig. 5B, Fig. 5C, FIg. 6A, FIg. 6B, Fig. 6C, FIg. 6D, Fig. 7A, Fig. 7C, Fig. 7D, Fig. 7E, Fig. 7F, Fig. 7G …]
